# Supplementary material for: COVID-19 and Cancer: Lessons Learnt from a Michigan Hotspot
Source: Cancers (Basel). 2020 Aug 22;12(9):2377. doi: 10.3390/cancers12092377 (PMC7565165; doi:10.3390/cancers12092377)
Supplement: Supplementary file 1 [file cancers-12-02377-s001.zip]

Archive with 1 entries (1 files):
- cancers-906758-supplementary.docx
